# Supplementary material for: Antimicrobial Activity from Putative Probiotic Lactic Acid Bacteria for the Biological Control of American and European Foulbrood Diseases
Source: Vet Sci. 2022 May 12;9(5):236. doi: 10.3390/vetsci9050236 (PMC9143654; doi:10.3390/vetsci9050236)
Supplement: Supplementary file 1 [file vetsci-09-00236-s001.zip]

Archive with 5 entries (5 files):
- Table S1 Screening of antimicrobial activity.pdf
- Table S2 API 50 medium.pdf
- Table S3 List of selected LABs.xlsx
- Table S4 Carbohydrate assimilation profiles.pdf
- Table S5 Enzymatic profiles.pdf
