# Supplementary material for: Antimicrobial Activity from Putative Probiotic Lactic Acid Bacteria for the Biological Control of American and European Foulbrood Diseases
Source: Vet Sci. 2022 May 12;9(5):236. doi: 10.3390/vetsci9050236 (PMC9143654; doi:10.3390/vetsci9050236)
Supplement: Supplementary file 1 [file vetsci-09-00236-s001.zip › Table S3 List of selected LABs.xlsx]

## Sheet: Foglio1
Table S3. List of selected LABs with the corresponding 16S rRNA sequences and GenBank accession numbers.
ID Bacterial Strains	Taxonomic reference	16S rRNA sequences	Accession Number
LP 31	Lactiplantibacillus plantarum	TGCTATACATGCAAGTCGAACGAACTCTGGTATTGATTGGTGCTTGCATCATGATTTACATTTGAGTGAGTGGCGAACTGGTGAGTAACACGTGGGAAACCTGCCCAGAAGCGGGGGATAACACCTGGAAACAGATGCTAATACCGCATAACAACTTGGACCGCATGGTCCGAGTTTGAAAGATGGCTTCGGCTATCACTTTTGGATGGTCCCGCGGCGTATTAGCTAGATGGTGGGGTAACGGCTCACCATGGCAATGATACGTAGCCGACCTGAGAGGGTAATCGGCCACATTGGGACTGAGACACGGCCCAAACTCCTACGGGAGGCAGCAGTAGGGAATCTTCCACAATGGACGAAAGTCTGATGGAGCAACGCCGCGTGAGTGAAGAAGGGTTT…	OM038094
LP 42	Lactiplantibacillus plantarum	GCTAATACATGCAAGTCGAACGAACTCTGGTATTGATTGGTGCTTGCATCATGATTTACATTTGAGTGAGTGGCGAACTGGTGAGTAACACGTGGGAAACCTGCCCAGAAGCGGGGGATAACACCTGGAAACAGATGCTAATACCGCATAACAACTTGGACCGCATGGTCCGAGTTTGAAAGATGGCTTCGGCTATCACTTTTGGATGGTCCCGCGGCGTATTAGCTAGATGGTGGGGTAACGGCTCACCATGGCAATGATACGTAGCCGACCTGAGAGGGTAATCGGCCACATTGGGACTGAGACACGGCCCAAACTCCTACGGGAGGCAGCAGTAGGGAATCTTCCACAATGGACGAAAGTCTGATGGAGCAACGCCGCGTGAGTGAAGAAGGGTTT…	OM038095
LP 148	Lactiplantibacillus plantarum	GTGCTAATACATGCAAGTCGAACGAACTCTGGTATTGATTGGTGCTTGCATCATGATTTACATTTGAGTGAGTGGCGAACTGGTGAGTAACACGTGGGAAACCTGCCCAGAAGCGGGGGATAACACCTGGAAACAGATGCTAATACCGCATAACAACTTGGACCGCATGGTCCGAGTTTGAAAGATGGCTTCGGCTATCACTTTTGGATGGTCCCGCGGCGTATTAGCTAGATGGTGGGGTAACGGCTCACCATGGCAATGATACGTAGCCGACCTGAGAGGGTAATCGGCCACATTGGGACTGAGACACGGCCCAAACTCCTACGGGAGGCAGCAGTAGGGAATCTTCCACAATGGACGAAAGTCTGATGGAGCAACGCCGCGTGAGTGAAGAAGGGT…	OM038096
LP 179	Lactiplantibacillus plantarum	TGCTAATACATGCAAGTCGAACGAACTCTGGTATTGATTGGTGCTTGCATCATGATTTACATTTGAGTGAGTGGCGAACTGGTGAGTAACACGTGGGAAACCTGCCCAGAAGCGGGGGATAACACCTGGAAACAGATGCTAATACCGCATAACAACTTGGACCGCATGGTCCGAGTTTGAAAGATGGCTTCGGCTATCACTTTTGGATGGTCCCGCGGCGTATTAGCTAGATGGTGGGGTAACGGCTCACCATGGCAATGATACGTAGCCGACCTGAGAGGGTAATCGGCCACATTGGGACTGAGACACGGCCCAAACTCCTACGGGAGGCAGCAGTAGGGAATCTTCCACAATGGACGAAAGTCTGATGGAGCAACGCCGCGTGAGTGAAGAAGGGTT…	OM038097
ALK 181	Apilactobacillus kunkeei	CTTGATACATGCAAGTCGAACGAGCTCTCCAAATTGATTTTATGCTTGCATAAATGATTTTTGGATTCGGAGCGAGTGGCGAACTGGTGAGTAACACGTGGGTAACCTGCCCCGAAGCGGGGGATAACATTTGGAAACAAGTGCTAATACCGCATAATTAGTTGGAACCGCATGGTTCCAACTTGAAAGATGGCTCTGCTATCACTTTGGGATGGACCCGCGCCGTATTAGTTAGTTGGTGAGATAAAAGCCCACCAAGACGATGATACGTAGCCGACCTGAGAGGGTAATCGGCCACATTGGGACTGAGACACGGCCCAGACTCCTACGGGAGGCAGCAGTAGGGAATCTTCCACAATGGACGAAAGTCTGATGGAGCAACGCCGCGTGAGTGATGAA…	OM038098
ALK 222	Apilactobacillus kunkeei	GGGTGCTATACATGCAAGTCGAACGAGCTCTCCCAAATTGATTTTATGCTTGCATAAATGATTTTTGGATTCGGAGCGAGTGGCGAACTGGTGAGTAACACGTGGGTAACCTGCCCCGAAGCGGGGGATAACATTTGGAAACAAGTGCTAATACCGCATAATTAGTTGGAACCGCATGGTTCCAACTTGAAAGATGGCTCTGCTATCACTTTGGGATGGACCCGCGCCGTATTAGTTAGTTGGTGAGATAAAAGCCCACCAAGACGATGATACGTAGCCGACCTGAGAGGGTAATCGGCCACATTGGGACTGAGACACGGCCCAGACTCCTACGGGAGGCAGCAGTAGGGAATCTTCCACAATGGACGAAAGTCTGATGGAGCAACGCCGCGTGAGTGA…	OM038100
ALK 268	Apilactobacillus kunkeei	ATGCGGCGTGCTAATACATGCAAGTCGAACGAGCTCTCCCAAATTGATTTTATGCTTGCATAAATGATTTTTGGATTCGGAGCGAGTGGCGAACTGGTGAGTAACACGTGGGTAACCTGCCCCGAAGCGGGGGATAACATTTGGAAACAAGTGCTAATACCGCATAATTAGTTGGAACCGCATGGTTCCAACTTGAAAGATGGCTCTGCTATCACTTTGGGATGGACCCGCGCCGTATTAGTTAGTTGGTGAGATAAAAGCCCACCAAGACGATGATACGTAGCCGACCTGAGAGGGTAATCGGCCACATTGGGACTGAGACACGGCCCAGACTCCTACGGGAGGCAGCAGTAGGGAATCTTCCACAATGGACGAAAGTCTGATGGAGCAACGCCGCGT…	OM038101
ALK 385	Apilactobacillus kunkeei	GGCGGCGTGCTATACATGCAAGTCGAACGAGCTCTCCCAAATTGATTTTATGCTTGCATAAATGATTTTTGGATTCGGAGCGAGTGGCGAACTGGTGAGTAACACGTGGGTAACCTGCCCCGAAGCGGGGGATAACATTTGGAAACAAGTGCTAATACCGCATAATTAGTTGGAACCGCATGGTTCCAACTTGAAAGATGGCTCTGCTATCACTTTGGGATGGACCCGCGCCGTATTAGTTAGTTGGTGAGATAAAAGCCCACCAAGACGATGATACGTAGCCGACCTGAGAGGGTAATCGGCCACATTGGGACTGAGACACGGCCCAGACTCCTACGGGAGGCAGCAGTAGGGAATCTTCCACAATGGACGAAAGTCTGATGGAGCAACGCCGCGTGA…	OM038102
